# Supplementary material for: A Systematic Review and Meta-Analysis of Fracture-Related Infections in Maxillofacial Trauma: Incidence, Risk Factors, and Management Strategies
Source: J Clin Med. 2025 Feb 17;14(4):1332. doi: 10.3390/jcm14041332 (PMC11856410; doi:10.3390/jcm14041332)
Supplement: Supplementary file 1 [file jcm-14-01332-s001.zip]

Archive with 4 entries (3 files):
- jcm-3458855-supplementary/
- jcm-3458855-supplementary/Suppl Table S1 PRISMA Checklist.pdf
- jcm-3458855-supplementary/Suppl Table S2 Study characteristics.xlsx
- jcm-3458855-supplementary/Suppl Table S3 Risk of bias.xlsx
