# Supplementary material for: A Systematic Review and Meta-Analysis of Fracture-Related Infections in Maxillofacial Trauma: Incidence, Risk Factors, and Management Strategies
Source: J Clin Med. 2025 Feb 17;14(4):1332. doi: 10.3390/jcm14041332 (PMC11856410; doi:10.3390/jcm14041332)
Supplement: Supplementary file 1 [file jcm-14-01332-s001.zip › jcm-3458855-supplementary/Suppl Table S2 Study characteristics.xlsx]

## Sheet: Sheet1
Title	Authors	Year of Publication	Study Design	Sample Size	Duration of Follow-Up	Inclusion Criteria	Exclusion Criteria	Demographics	Type of Surgical Procedure	Antibiotic Prophylaxis Used	Other Interventions	Treatment Outcomes	Risk Factors Identified	Type of Fracture
A Comparative Analysis of Outcome of ORIF of Mandibular Fracture With or Without Intermaxillary Fixation	Sadiq Ali, Ashfaq-ur-Rahim, Muhammad Nauman, Tannaza Qayyum, Urooj Kirmani, Abdullah Khan	2021	Retrospective Study	157	Immediate To 1 Month Follow-Up	Patients treated for mandibular fractures	Midfacial fractures, mixed and edentulous teeth	Mean age: 38.1 years (Group 1), 34.8 years (Group 2); Gender: 86.4% male (Group 1), 79.7% male (Group 2)	ORIF with or without intermaxillary fixation (IMF)	Yes	N/A	No significant difference in complication severity scores between groups	Not specified	Mandibular fractures
A comparative analysis of the efficacy of cortical screws as lag screws and miniplates for internal fixation of mandibular symphyseal region fractures: a randomized prospective study	A. Agnihotri, S. Prabhu, S. Thomas	2014	Randomized prospective study	80	6 Months	Isolated symphyseal/parasymphyseal fractures without infection	Uncontrolled systemic disease, multiple fractures, mal-union/non-union, revision cases, comminuted fractures	Mean age: 33.7 years; Gender ratio: 10:1 male to female	ORIF using miniplates or cortical screws	Yes, 5 days	MMF (if needed), debridement	Group A: 4 (10%) major required implant removal, all minor resolved with antibiotics; Group B: all minor resolved with conservative management	Time between injury and treatment correlated with complications	Mandibular symphyseal
A comparative study of intermaxillary fixation screws and noncompression miniplates in the treatment of mandibular fractures: a prospective clinical study	Osasuyi Anslem, Okoturo Eyituoyo, Ogunbanjo V. Olabode, Olaitan A. Ademola, Ayodele O. Adesina	2017	Randomized controlled trial	56	6 Weeks	Simple unilateral mandibular fractures, 16-60 years of age	Debilitating medical conditions, fractures older than 2 weeks	51 males, 5 females; majority of cases from RTC (55.3%)	Intermaxillary fixation screws, noncompression miniplates	Yes	Local anesthesia, conscious sedation, postoperative hygiene and dietary instructions	All cases healed successfully at 6 weeks, IMF screws showed better outcomes in duration of surgery, intraoperative pain, nerve impairment, and occlusion, while miniplates showed better outcomes in weight loss, hardware failure, and mouth opening limitation	N/A	Simple unilateral mandibular fractures
A Modified Preauricular Approach for Treating Intracapsular Condylar Fractures to Prevent Facial Nerve Injury: The Supratemporalis Approach	Hui Li, Gang Zhang, Junhui Cui, Weilong Liu, Dilnu Dilxat, Lei Liu	2016	Prospective cohort study	84	12 Months	Intracapsular condylar fractures, no previous surgical treatment, consent to surgery	Undisplaced fractures, refusal of surgery, previous facial nerve injury, traumatic scars at surgical site	56 males (66.7%), 28 females (33.3%), mean age 29.85 years (range 4-70)	Supratemporalis approach for experimental group, traditional preauricular approach for control group	Not reported	Not reported	Supratemporalis approach prevented facial nerve injury, traditional approach had 7 cases of facial nerve paresis	Age, surgical approach	Intracapsular condylar fractures
A retrospective study of mandibular fracture in a 40-month period	F. P. de Matos, M. F. M. Arnez, C. E. Sverzut, A. E. Trivellato	2010	Retrospective study	126	Weekly Up To 1 Month, Then Monthly	N/A	N/A	79% male, 21% female; 70% Caucasian, 24% mixed race, 6% Afro-Brazilian; age range 2-81 years	Various surgical procedures with RIF system; intraoral, extraoral, transoral approaches	Yes, in specific cases during preoperative and intraoperative periods	Soft diet therapy, physiotherapy	High success rate, complications included infection, mental nerve dysfunction	Alcohol abuse, smoking, drug abuse	Condyle most common site
Analysis of 115 Mandibular Angle Fractures	Aleysson O. Paza, Allan Abuabara, Luis A. Passeri	2008	Retrospective study	97	April 1999 - July 2004	N/A	N/A	Mean age 27 years, 89% men, 55% Caucasian, 62% with drug addiction	97 patients underwent open reduction; 3 patients with closed reduction; 10 patients did not undergo surgery; 2 died before surgery	Yes, antimicrobial and anti-inflammatory drugs for 7 days, 0.12% chlorhexidine mouthwash for 7 days	Not reported	Resolution of infection in most cases; 3 patients required further surgery for refixation	Alcohol abuse, smoking, intravenous and nonintravenous drug abuse	Various methods of open reduction, some with MMF
Analysis of 158 frontal sinus fractures: current surgical management and complications	Giovanni Gerbino, Fabio Roccia, Arnaldo Benech, Claudio Caldarelli	2000	Retrospective analysis	158	1-10 Years (Mean 3.2 Years)	Complete clinical and radiological records, follow-up of at least one year	N/A	137 male, 21 female; age 13-76 years (mean 31.5 years)	Various surgical procedures based on fracture location	Not reported	Cranialization, bone grafting, pericranial flap	70% good to excellent, 7% unsatisfactory	CSF leakage, intracranial injuries	Anterior wall, posterior wall, both walls, nasofrontal duct
Antibiotic Duration and Outcome Complications for Surgical Site Infection Prevention in Traumatic Mandible Fracture	Savo Bou Zein Eddine, MD, Kaitlin CoopereJohnson, PharmD, Forrest Ericksen, BS, Carolyn C. Brookes, DMD, MD, William J. Peppard, PharmD, BCPS, FCCM, Sara L. Revolinski, PharmD, BCPS, Thomas W. Carver, MD	2020	Retrospective analysis	75	Not Specified	Adults with isolated mandible fracture requiring surgical repair	Patients requiring antibiotic treatment for other infections	Median age: 30.0 years; 74.7% male	Surgical fixation of mandible fracture	Yes	Not reported	No SSI, no postantibiotic complications	None identified	Fracture of mandible
Are open mandibular fractures still an emergency?	H. Zrounba, R. Hoarau, D. Zweifel, E. Lanthemann, M. Broome	2015	Retrospective study	47	Minimum Of 3 Months	Patients with fractures of the tooth-bearing portion of the mandible	Incomplete data, lost to follow-up	24 males (67%), 12 females (33%), mean age 35 years (range 3–86)	ORIF	Yes, oral or intravenous large spectrum antibiotics continued for 7 days postoperatively	Chlorexidine mouthwashes (0.1% dilution), soft diet	Fischer’s exact test, logistic regression	N/A	Division de chirurgie maxillo-faciale, CHUV
Asymptomatic or mildly symptomatic COVID-19 patients with craniomaxillofacial injuries have an increased risk of surgical site infection	Poramate Pitak-Arnnop, Chatpong Tangmanee, Chayawee Muangchan, Jean-Paul Meningaud, Andreas Neff	2022	Case-Control Study	257	30 Days (90 Days If Prosthetic Material Implanted)	AS/MS-COVID patients, ≥18 years, ASA I or II, immediate CMFI treatment	Moderate to severe COVID-19, delayed treatment (>14 days post-trauma), unnecessary CMFI surgery	Mean age: 39.8 years, 28.8% female, 13.2% aged ≥60 years, 10.5% with fractures	CMFI repair	Yes	Not reported	Increased SSI incidence in AS/MS-COVID patients	Old age, contact with viral reservoir organs (VROs), prolonged antibiotic use (PAU)	Craniomaxillofacial fractures
Comparison of ceftriaxone with penicillin for antibiotic prophylaxis for compound mandible fractures	James M. Heit, Mark R. Stevens, Keith Jeffords	1997	Prospective randomized study	90	8 Weeks	Compound mandibular fractures	N/A	76 males (84.4%), 14 females (15.6%), mean age 29.6 years	Open reduction with plates or wires, 6 weeks of maxillomandibular fixation	Ceftriaxone (1 gm/day) vs. Penicillin G (2 million U every 4 hours)	Local debridement, removal of internal fixation devices	Infection management included local wound care, removal of fixation devices, oral antibiotics	Poor personal hygiene, lack of dental care	Compound mandibular fractures
Comparison of Intraoral and Extraoral Approaches to Mandibular Angle Fracture Repair	Wayne D. Hsueh, Clyde B. Schechter, I Tien Shaw, Howard D. Stupak	2016	Retrospective review	155	Not Specified	Patients who underwent open reduction internal fixation of a mandibular angle fracture	Patients treated with closed techniques or different segment fractures	Mean age: 28.2 years (SD 10.9); 87.7% male	Intraoral (74%): Single monocortical miniplate; Extraoral (26%): Rigid fixation	Yes, 84% intraoral, 95% extraoral	Use of screws for MMF, surgical drains (extraoral)	Comparable rate of success, significant cost savings	Antibiotic use, number and size of plates, other fractures	Mandibular angle fracture
Comparison of outcome of ORIF versus closed treatment in pediatric mandible fractures	Adity Bansal, Poonam Yadav, Ongkila Bhutia, Ajoy Roychoudhury, Ashu Seith Bhalla	2021	Retrospective cohort study	23	Mean Follow-Up: 1.08 Years	Pediatric patients with mandible fractures ≤12 years	Incomplete clinical and radiological records, patients not followed up	Mean age: 6.75 ± 3.35 years (closed), 6.91 ± 3.04 years ; 69% male, 31% female	ORIF , closed treatment	Not reported	Not reported	Satisfactory bone healing in both groups, improved MIO in both groups	Age, type of fracture, treatment type	Single fracture, combination fractures (symphysis and bilateral condyle most common)
Comparison of Single Versus Two Non-Compression Miniplates in the Management of Unfavourable Angle Fracture of the Mandible	Anshul Rai, Anuj Jain, Abhay Datarkar	2018	Prospective randomized clinical study	28	1 Year	Patients with unfavourable non-comminuted mandibular angle fracture, aged 18 or older	Unfit for surgery under general anesthesia, history of occlusal disturbances, insufficient dentition, associated midface fractures	Age: 18-55 years, Gender: 22 males, 6 females	Open reduction with single or two non-compression miniplates	Yes, ampicillin 500 mg IV	Not reported	Group I: no complications, Group II: screw loosening, non-union, plate bending	Screw loosening, presence of third molar in fracture line, time delay between trauma and operation	Mandibular angle fractures
Comparison of Treatment Outcomes Associated With Early Versus Late Treatment of Mandible Fractures: A Retrospective Chart Review and Analysis	Mario Lucca, Kalpakam Shastri, William McKenzie, James Kraus, Matthew Finkelman, Richard Wein	2010	Retrospective chart review	92	Follow-Up Range 5-86.70 Days	Patients with good follow-up data	Poor follow-up data	Age: 8-84 years, Gender: 72 males, 18 females	ORIF , closed reduction	Not reported	Not reported	19 patients had complications including infections, malocclusions, malunions, soft tissue dehiscence	Substance abuse, noncompliance, injury severity score	Mandibular fractures: condyle, subcondyle, angle, body, parasymphysis
Complications of Mandible Fractures Related to Substance Abuse	Eduardo Serena-Gómez, Luis Augusto Passeri	2008	Prospective Observational	472	5 Years	Mandibular fracture	Refusal to participate, isolated dental trauma, non-mandibular fracture	Mean age: 27.38 years, Gender: 395 men (83.7%), 77 women (16.3%)	Open and closed reduction and fixation	Not reported	Not reported	Infection: 57.4%, Malunion: 25.9%, Nonunion: 9.2%, Fixation plate exposure: 11.1%	Substance abuse, delay in treatment, fracture stabilization, surgeon experience, patient compliance	Mandibular fractures
Complications of Mandibular Fractures in an Urban Teaching Center	Jennifer Lamphier, Vincent Ziccardi, Anthony Ruvo, Malvin Janel	2003	Retrospective cohort study	358	4 Years	Not specified	N/A	Not specified	Closed reduction, Miniplate fixation, Mandibular plate fixation	Not reported	Not reported	Resolution of infection, nonunion, wound dehiscence, facial nerve injury	Open surgical treatment increased infection risk	Mandibular angle, symphysis, body, condyle
Coronal incision for treating zygomatic complex fractures	Qing-Bin Zhang, Yao-Jun Dong, Zu-Bing Li, Ji-Hong Zhao	2006	Retrospective study	69	3-5 Years	Patients with zygomatic complex fractures	N/A	57 males, 26 females; Age range: 13-65 years, mean: 35 years	Coronal incision	Yes (type not specified)	Local incisions in 14 patients	N/A	N/A	Simple, comminuted, additional fractures
Does the Retromandibular Transparotid Approach Provide Quicker Access to Fracture of Mandibular Subcondyle Compared with the Retromandibular Transmasseteric Anterior Parotid Approach?	Jeetendra Mandal, Ongkila Bhutia, Ajoy Roychoudhury, Rahul Yadav, Manoj Adhikari, Ganesh Chaudhary	2021	Randomized Controlled Trial	75	3 Months	Patients with mandibular subcondylar fractures requiring operative intervention	Refusal for consent, unable to come for follow-up, medically compromised, pregnant patients, comminuted and infected subcondylar fractures, preoperative facial nerve injury	Mean age: 26.30 ± 6.25 years; Gender: 86% male, 14% female	Retromandibular transmasseteric anterior parotid (RMTMAP) and Retromandibular transparotid (RMTP) approaches	Not reported	Not reported	RMTP approach provides quicker access and less blood loss; transient facial nerve injury higher in RMTP approach	None	Subcondylar fractures
Efficacy of Iliac Crest vs. Medpor in Orbital Floor Reconstruction	Hari Ram, R. K. Singh, Shadab Mohammad, Anup Kumar Gupta	2010	Comparative study	20	3 Months	Patients with traumatic orbital floor defects involving more than 50% of the orbital floor	Patients with debilitating diseases (e.g., diabetes, acute infection, cardiac insufficiency), metabolic bone disorders, patients taking immunosuppressive drugs, and those with compromised immunity	Mean age 29.88 ± 9.53 years, 17 males, 3 females	Orbital floor reconstruction with either iliac crest bone graft (Group I) or Medpor implant (Group II)	Yes, antibiotics for 5 days postoperatively	Not reported	Successful restoration of orbital wall continuity, no graft extrusion	Smoking, alcohol abuse	Iliac crest bone graft vs. Medpor implant
Endoscopic-assisted intraoral approach for osteosynthesis of mandibular subcondylar fractures	Chon Thanh Ho Nguyen, Phuong Hoai Lam	2022	Prospective study	47	6 Months	Indicated by surgical treatment, capable of general anesthesia, capable of maintaining centric occlusion, signed consent form	Non-traumatic fractures, comminuted fractures, defect fractures	87.2% males, 12.8% females; 74.5% in age group 19-39 years	Osteosynthesis via endoscopic-assisted intraoral approach with titanium miniplates and screws	Not reported	Evaluation of centric occlusion, infection rates, facial nerve paralysis, pain frequency, and radiographic bone healing	Preinjured centric occlusion, precise anatomy at fracture sites, pain reduction	Descriptive statistics	Moderate to severe displacement, no displacement of condyle in articular fossa
Epidemiological analysis of maxillofacial fractures in Brazil: A 5-year prospective study	Bernardo Ferreira Brasileiro, Luis Augusto Passeri	2006	Prospective observational study	1024	5 Years	Patients with maxillofacial fractures attending the Division of Oral and Maxillofacial Surgery from 1999 to 2004	Patients with isolated dental trauma, refusal to participate, inadequately completed form	818 men (80%), 206 women (20%); mean age 28 years (range 0-88 years)	Conservative (47.9%), surgical (48.1%)	Not reported	Not reported	Infection: 3.7%, malocclusion: 1.9%, facial asymmetry: 1.2%	Age, gender, etiology	Maxillofacial fractures: mandible (44.2%), zygomatic complex (32.5%), nasal bones (16.2%)
Epidemiology and Management of Maxillofacial Fractures in an Australian Trauma Centre	Miguel S. Cabalag, Jason Wasiak, Nadine E. Andrew, Jason Tang, Julia C. Kirby, David J. Morgan	2014	Retrospective records review	980	Not Specified	Patients treated for maxillofacial (MF) fractures from January 2009 to December 2011	Patients with isolated dentoalveolar trauma	Mean age: 27.69 years (standard deviation 19.22), Gender: 785 males (80.1%), 195 females (19.9%)	Various (e.g., ORIF, conservative management, Gilles’ elevation)	Not reported	Placement of arch bars, canthoplasty	69 patients (13.8%) developed postoperative complications, 71 postoperative complications in total	Multiple fractures, high-energy injuries	Orbit, maxilla, zygoma, nasal bone, mandible, frontal bone, condyle, NOE complex
Etiology, distribution, treatment modalities and complications of maxillofacial fractures	Nathalie Pham-Dang, Isabelle Barthélémy, Thierry Orliaguet, Alain Artola, Jean-Michel Mondié, Radhouane Dallel	2014	Retrospective Study	364	Not Specified	Adult patients (≥18 years) with maxillofacial fractures	Patients with large skin or blasted lesions, major facial trauma including naso-orbital-ethmoidal and Le Fort fractures	Mean age: 34.0 years; Gender: 82% male, 18% female; 45% of patients were 20-29 years old	Osteosynthesis with or without intermaxillary fixation for mandibular fractures; reduction and internal fixation using plates for lateral midfacial fractures	Prophylactic antibiotic therapy	Not reported	Infection rate: 2% (7 patients); Pseudoarthrosis: 0.3% (1 patient); Exposed fixation material: 1.6% (6 patients)	Interpersonal violence, traffic accidents, falls	Mandibular fractures (65%), lateral midfacial fractures (31%), both regions (4%)
Evaluating the July Effect in Oral and Maxillofacial Surgery: Part I—Mandibular Fractures	Hossein E. Jazayeri, Thomas Xu, Nima Khavanin, Amir H. Dorafshar, Zachary S. Peacock	2020	Retrospective cohort study	2068	30 Days Postoperative	Age > 18 years, CPT codes for mandibular fractures	Not specified	Age (35.6 ± 13.7 years in Q1, 36.8 ± 17.2 years in remaining-quarters); Gender (85% male in Q1, 82% male in remaining-quarters); Diabetes (6.0% in Q1, 4.0% in remaining-quarters)	Open treatment of mandibular fractures	Not reported	Not reported	Not specified	Age, obesity	Mandibular fractures
Evaluation of efficacy of post-operative antibiotic prophylaxis in mandibular fractures	Atiq Ur Rahman, Maria Noor, Yaser Ishaq, Tooba Saeed, Saadia Manzar, Ali Farooq	2022	Randomized controlled trial	50	6 Weeks	Healthy males and females, ages 18-60 years, uncomplicated mandible fractures, not on antibiotic therapy	Comminuted fractures, presence of infection at fracture site, pathological fractures, history of radiation or malignancy, hypersensitivity to antibiotics, isolated fractures of ramus or condyle	45 males, 5 females; Age range: 18-60 years	ORIF	Yes (Amoxicillin+Clavulanic Acid, Metronidazole)	Not reported	N/A	Descriptive statistics, t-value, p-value	Mandibular fractures
Evaluation of surgical treatment in mandibular condyle fractures	Aleš Vesnaver, Uroš Ahčan, Janez Rozman	2012	Retrospective cohort study	62	At Least 2 Years	Unilateral, displaced, extra-articular mandibular condyle fractures	Bilateral, diacapitular fractures, age <14 years	42 surgical patients (mean age 34.6 years), 20 conservative patients (mean age 34.4 years)	ORIF with miniplates and screws	Amoxicillin with clavulanic acid for infections	IMF for conservative treatment	Temporary facial nerve palsy (24%), parotid salivary fistula (7%), auricular nerve paraesthesia (14%)	Age, surgical approach	Mandibular condyle fractures
Facial Nerve Injury and Other Complications Following Retromandibular Subparotid Approach for the Management of Condylar Fractures	Stéphane Bruneau, MD, Delphine S. Courvoisier, PhD, Paolo Scolozzi, MD, DMD	2018	Retrospective case series	43	1 Year	Patients who underwent open reduction and rigid internal fixation by RMSA for condylar fractures	History of facial nerve surgery or trauma, follow-up shorter than 6 months, another surgical procedure	Mean age: 41.5 years, 86% male	Retromandibular Subparotid Approach	Yes, Amoxicillin or Amoxicillin and Clavulanic Acid for 3 days postoperatively	Intermaxillary fixation, use of plates and screws	Temporary FNP (12.5%), transient malocclusion (18.6%), wound dehiscence (2.3%)	Location of fracture (neck and comminution pattern significant for FNP)	Subcondylar, neck, base
Factors Associated with Long-Term Complications after Repair of Mandibular Fractures	Andrea Marie Furr, John M. Schweinfurth, Warren L. May	2006	Retrospective Study	271	5 Years	Patients with mandible fractures treated surgically over a 5-year period	N/A	Mean age: 31, Gender: 78.4% male	Various including MMF and ORIF	Yes	Pre-, peri-, and postoperative antibiotic treatment	Smoking and alcohol abuse correlated with higher incidence of long-term complications	Tobacco, alcohol, drug use	Angle, ramus, body, symphysis, condyle
Five-Year Retrospective Study of Mandibular Fractures in Freiburg, Germany: Incidence, Etiology, Treatment, and Complications	Kai-Hendrik Bormann, Sarah Wild, Nils-Claudius Gellrich, Horst Kokemüller, Constantin Stühmer, Rainer Schmelzeisen, Ralf Schön	2009	Retrospective study	444	5 Years (2000-2005)	Patients with mandibular fractures	N/A	Age: 10-96 years, Gender: 329 males, 115 females	Open reduction (intraoral and extraoral), osteosynthesis with miniplates, locking plates, and lag screws	Not reported	Not reported	68% infections or dehiscence, 23% early plate removal	N/A	Mandibular condyle, symphyseal, parasymphyseal, angle, horizontal ramus, coronoid
Incidence, aetiology, treatment outcome and complications of maxillofacial fractures. A retrospective study from Northern Greece	Athanassios Kyrgidis, Georgios Koloutsos, Argyro Kommata, Nikolaos Lazarides, Konstantinos Antoniades	2013	Retrospective Study	1239	6 Months	Patients treated for facial fractures between 1998 and 2008	N/A	Mean age: 29.6 ± 13.6 years (males), 32.9 ± 17.1 years (females); Gender: 81.5% male, 18.5% female	Rigid internal fixation (RIF): 88.2%, Maxillomandibular fixation (MMF): 17.8%	Not reported	Not reported	Infection rate: RIF (7.5%), MMF (0%); VAS score: Mean 7.14 ± 1.96; Occlusion: Identical (58.2%), Functional (35.3%), Malocclusion (6.4%)	Number of plates used	Rigid internal fixation (RIF), Maxillomandibular fixation (MMF)
Infection following treatment of mandible fractures: the role of immunosuppression and polysubstance abuse	Figen Cizmeci Senel, Gregory S. Jessen, Maico D. Melo, George Obeid	2007	Retrospective cohort study	120	8 Weeks	Patients with mandibular fractures	Patients with isolated dental trauma, refusal to participate	98 males (81.6%), 22 females (19.4%), mean age 28.5 years (range 14-65)	Closed reduction with intermaxillary fixation (CRIMF) or open reduction with internal fixation and intermaxillary fixation (IMF)	Aqueous penicillin G (2 million units IV every 4 hours) or clindamycin (600 mg IV every 6 hours) during hospitalization; oral antibiotics after discharge	Not reported	8 patients (6.7%) with postoperative infections had histories of immunosuppression or polysubstance abuse	Alcohol abuse, intravenous drug abuse, HIV-positive status, diabetes mellitus	Mandibular fractures
Infections Associated With Locking Reconstruction Plates: A Retrospective Review	David Kirkpatrick, Rahul Gandhi, Joseph E. Van Sickels	2003	Retrospective review	42	Follow-Up Range 4-40 Weeks, Average 10 Weeks	Patients treated with locking reconstruction plates	N/A	Age: 15-81 years, Gender: 37 whites, 4 blacks, 1 Hispanic	ORIF with locking reconstruction plates	Not reported	Not reported	All infections resolved with local measures, no loss of fixation	Smoking, preoperative infection	Mandibular fractures: body, angle, symphysis, comminuted, nonunion
Internal Fixation of Mandibular Angle Fractures: A Comparison of 2 Techniques	Mehra, Pushkar; Murad, Haitham	2008	Retrospective Cohort Study	133	Average 12.3 Weeks (Range 8-64 Weeks)	Isolated unilateral or bilateral mandibular angle fractures, surgical treatment within 7 days, decayed/impacted third molars requiring removal, postsurgical MMF for 1-2 weeks, 1-week postsurgical antibiotic therapy	Infected fractures, penetrating gunshot wounds	Age: 17-55 years, Avg: 24.8 years; Gender: Not specified	Intraoral monocortical fixation (miniplate) or extraoral bicortical fixation (inferior border plate)	Yes, perioperative (Penicillin G or Clindamycin) and 7 days oral antibiotics post-surgery	Removal of third molars, MMF, guiding elastic bands	Successful management with antibiotics, localized incision and drainage, no further surgical interventions	Smoking, polysubstance abuse	Mandibular angle fractures
Is Preoperative Serum Albumin Predictive of Adverse Surgical Outcomes in Maxillofacial Fracture Repair?	Cameron C. Lee, Tim T. Wang, William P. Hunter, Zachary S. Peacock	2022	Retrospective Cohort Study	1211	30 Days	Patients undergoing operative repair of maxillofacial fractures	Neoplastic disease, free flap reconstruction, neck dissection, operations for existing pathology or complications, concurrent operations for multiple-organ system injuries	Mean age: 43.6 ± 17.4 years; Gender: 75% male, 25% female; Race: 57.8% White	Open or external fixator repair of frontal, nasal, naso-orbital-ethmoid (NOE), orbital, zygomatic, maxillary, or mandibular fracture	Not reported	Not reported	Hypoalbuminemia was an independent predictor of extended length of stay (P ≤ .001, 95% CI 2.50 to 7.62), adverse discharge disposition (P = .048, 95% CI 1.01 to 3.75), readmission (P = .041, 95% CI 1.03 to 3.47); albumin level was not associated with surgical complications or any complication	Hypoalbuminemia	Frontal, nasal, naso-orbital-ethmoid (NOE), orbital, zygomatic, maxillary, or mandibular fracture
Limited Efficacy of Empiric Antibiotics for Pediatric Facial Fractures	Jacqueline Tucker, BS, Dana Goldenberg, BA, Cameron Brandon, MD, Tonya S. King, PhD, Kasra Ziai, MD, Jessyka G. Lighthall, MD	2023	Retrospective cohort study	5413	18 Years	Patients ≤18 years of age with facial fractures from 2003-2021	Patients >18 years of age, no CPT code for facial fractures	Age: 0-18 years, 70.4% male, 74.4% white, 83.3% non-Hispanic or Latino	Facial fracture repair surgery	Yes, but no difference in infection rates observed (0.9% vs 0.5%, P=0.12)	Not reported	Resolution of infection, no impact from antibiotic use (OR=1.1, 95% CI 0.53-2.34, P=0.79)	Number of fractures, location of fracture	Multiple facial fractures, specific fracture locations
Management of atrophic mandibular fractures: An Italian multicentric retrospective study	Giovanni Gerbino, Stefan Cocis, Fabio Roccia, Giorgio Novelli, Gabriele Canzi, Davide Sozzi	2018	Retrospective study	55	12 Months	Edentulous patients with mandibular body fractures; mandibular body thickness <20 mm	Pathological etiology of fracture; syndromic/dismorphic patients; incomplete documentation; treated with biphosphonates	Age: 37-96 years, Mean: 76.7; 39 females, 16 males	ORIF using load-bearing plates	Yes, 48 hours postoperative	Not reported	Complete healing in all patients; transient and permanent nerve weaknesses recorded	Age, gender, cause of fracture, degree of atrophy, displacement, hardware used	Unilateral and bilateral mandibular body fractures
Management of mandibular angle fractures through single and two mini-plate fixation systems: Retrospective study of 112 cases	Ouassime Kerdoud, Rachid Aloua, Amine Kaouani, Faiçal Slimani	2021	Retrospective analysis	196	1-12 Months	Patients with angular fractures of the mandible treated surgically with open reduction	Patients with associated mandibular fractures, not fit for general anesthesia, treated orthopedically	Group I: Mean age 43 years (72 men, 40 women); Group II: Mean age 47 years (36 men, 12 women); Group III: Mean age 33 years (29 men, 7 women)	Group I: Single 4-hole non-compression miniplate at superior border; Group II: Single 4-hole non-compression miniplate at ventral border; Group III: Two 4-hole non-compression miniplates (one at superior border, one at ventral border)	Yes (Amoxicillin/clavulanic acid 1g twice daily for 8 days)	Use of arch bars, MMF, resorbable sutures	Lack of stability in Group II; reduced operating time in Group I; wound dehiscence mostly in Group III	Stability, operating time	Mandibular angle fracture
Management of Maxillofacial Injuries in the Iran-Iraq War	Fahimeh Akhlaghi, Fariborz Aframian-Farnad	1997	Retrospective cohort study	210	Not Specified	Casualties with maxillofacial injuries during Iran-Iraq war (1981-1986)	N/A	Ages 6-58 years; 206 males, 54 females; 80% aged 16-25 years	Reconstructive surgeries (e.g., mandibular bone graft, closed reduction)	Yes, ampicillin, penicillin, cephalotin, gentamycin	Not reported	Management of infections, osteomyelitis cases, removal of foreign bodies	Delay in evacuation, inadequate fixation	Mandibular, midfacial injuries
Management of tripod fractures (zygomaticomaxillary complex) 1 point and 2 point fixations: A 5-year review	K. Balakrishnan, Vijay Ebenezer, Abu Dakir, Saravana Kumar, D. Prakash	2015	Retrospective cohort study	245	5 Years	Patients with fractures of the zygomatic complex treated with ORIF	N/A	213 males (86%), 32 females (14%), age range 18-60 years	ORIF using titanium mini plates and screws	Ampicillin 500 mg IV every 6 h, amikacin 500 mg IV every 12 h, metronidazole 500 mg IV every 8 h for 3-5 days	Not reported	Nearly all resolved with oral antibiotics	Age, side of fracture, etiology	Zygomaticomaxillary complex fractures
Mandibular fractures in a group of Brazilian subjects under 18 years of age: A epidemiological analysis	J.L. Muñante-Cárdenas, L. Asprino, M. De Moraes, J.R. Albergaria-Barbosa, R.W.F. Moreira	2010	Retrospective analysis	757	1999-2008	Age under 18	N/A	Age: Mean 11.1 years; Gender: 85 male, 27 female (3.1:1)	Conservative treatment (51%), Surgical treatment (49%)	Yes	Closed reduction with MMF, observation, diet restriction, physiotherapy	Conservative: 57 (51%); Surgical: 55 (49%)	Male predominance, increase with age	High male-to-female ratio (3.1:1), age distribution (0-18 years)
Mandibular fractures – what a difference 30 years has made	Chris Singleton, Sankar Manchella, Alf Nastri, Patrishia Bordbar	2022	Retrospective Study	393	5 Years	Patients presenting to RMH OMFS with mandibular fractures between 2011-2016	N/A	Mean age: 31.1, Gender: 86% male, 14% female	Various including IMF, ORIF with miniplates	Yes	Intraoral and extraoral approaches, semi-rigid internal fixation	Reduced need for intermaxillary fixation, increased use of extraoral approaches, use of semi-rigid internal fixation	Not explicitly identified	Left-sided, angle most common, multiple fracture sites common
Mandibular fractures in Townsville, Australia: incidence, aetiology and treatment using the 2.0 AO/ASIF miniplate system	R. Schön, S.I.L. Roveda, B. Carter	2001	Retrospective Study	114	1 Year	Patients with mandibular fractures treated in 1995	N/A	Mean age: 20-29 years, Gender: 81% male	Open reduction with 2.0 AO/ASIF miniplate, closed reduction with MMF	Yes	Not reported	Reliable osteosynthesis with 2.0 AO/ASIF titanium miniplate system	Alcohol misuse	Angle, symphysis, combined fractures (angle and horizontal ramus)
Maxillofacial fractures in Southern Bulgaria – A retrospective study of 1706 cases	Angel BAKARDJIEV, Petia PECHALOVA	2007	Retrospective Study	1706	1994-2003	N/A	N/A	1406 males (82%), 300 females (18%)	Closed reduction, open reduction, combined treatment	Not reported	Not reported	Mortality rate 0.2%	Assault (61%), motor vehicle accidents (15.5%), falls (12.5%)	N/A
Maxillofacial Fractures Surgically Managed at Aalesund Hospital between 2002 and 2009	Espen Helgeland, Ida Marie Dahle, Jan Inge Leira, Lado Lako Loro	2015	Retrospective Study	139	Not Specified	Maxillofacial fractures requiring surgical management	Fractures associated with brain trauma, nasal fractures	Mean age: 35.7 ± 17.2 years; Gender: 78.4% male, 21.6% female	ORIF (56.8%), open reduction without fixation (20.9%), closed reduction with intermaxillary fixation (9.4%), closed reduction without fixation (2.2%)	Not reported	Not reported	Infection (8.6%); Intoxication associated with IPV (72.2%); Intoxication-related violence (P < 0.001)	Intoxication (alcohol/drugs)	Mandibular (52.7%), zygomatic complex (33.5%)
Maxillofacial Trauma in Al Madina Region of Saudi Arabia: A 5-Year Retrospective Study	Abdul Ghassour Rabi, Sameer M Khateery	2002	Retrospective Study	403	Not Specified	Patients presenting with facial injury	Isolated nasal bone fractures	Mean age: Majority in 21-30 years (33%), 11-20 years (22%), 31-40 years (20%); Gender: 83% male, 17% female; 70% Saudi nationals	Closed reduction and intermaxillary fixation (58%), Open reduction and intraosseous wire fixation (23%), Open reduction and rigid internal fixation with bone plating (6%), Conservative treatment (12%)	Not reported	Not reported	Infection rate: Postoperative infection (4%), Osteomyelitis (0.7%), Temporomandibular joint ankylosis (0.5%)	Road traffic accidents	Mandibular (56.8%), Midface (43.2%)
Miniplate osteosynthesis for mandibular angle fractures – A retrospective comparative study of 3 concepts in a temporal cohort	Martin Strasz, Rainer Wolschner, Christian Schopper, Wolfgang Paul Pöschl, Christos Perisanidis, Felix Wick, Rudolf Seemann	2016	Retrospective comparative study	184	6 Months	Simple (linear, non-comminuted) fracture of the mandibular angle	Patients with pathologic fractures (e.g. tumor or osteonecrosis) or comminuted fractures, additional postoperative maxillo-mandibular fixation	159 men (28.3 ± 12.5 years), 25 women (37.0 ± 22.7 years)	ORIF via miniplates	Yes, initiated at admittance and continued for at least five days postoperatively	Not reported	N/A	N/A	Linear, non-comminuted
Nine Years of Retrospective Study of Mandibular Fractures in Semi-urban Teaching Hospital, Shimla, Himachal Pradesh, India	Narotam K. Ghezta, Yogesh Bhardwaj, Rangila Ram, Monika Parmar, Rowena N. Basi, Pooja Thakur	2023	Retrospective Study	910	9 Years	Patients with mandibular fractures between 2007-2015	N/A	Mean age: 21-30 years, Gender: 67.5% male	ORIF, closed reduction	Yes	None reported	Infection, neurosensory deficit, malocclusion, non-union, sialocele	Not explicitly identified	Condylar, canine, angle, coronoid, supra-angular, alveolar
No Need to Routinely Remove Titanium Implants for Maxillofacial Fractures	Yongchun Yu, Weilong Liu, Jinlong Chen, Li Quan, Xiaohui Zheng, Lei Liu	2019	Retrospective study	2325	1 To 8 Years (Average 2.7 Years)	Adult patients who underwent ORIF with titanium implants from January 2007 to December 2016	Incomplete records or follow-up period shorter than 12 months	1,890 men (average age 35.49 years), 435 women (average age 35.49 years)	ORIF with titanium implants	N/A	Not reported	Kaplan-Meier survival methods, Cox proportional hazards models	Hazard ratios (HRs)	Titanium implants
One- or two-plate fixation of mandibular angle fractures?	H.P. Schierle, R. Schmelzeisen, B. Rahn, C. Pytlik	1997	Prospective randomized study	31	6 Months	Mandibular angle fractures, aged 19-52 years, no loss of more than one area of dental support	Comminuted and infected fractures, loss of more than one area of dental support	23 males, 8 females	Fixation with one or two 2.0 mm miniplates	Not reported	Not reported	Removal of hardware after infection, solid bony union	Loss of dental support	Mandibular angle fractures
Oral maxillofacial fractures seen at a Ugandan tertiary hospital: A six-month prospective study	Adriane Kamulegeya, Francis Lakor, Kate Kabenge	2009	Prospective cohort study	132	6 Months	Patients with oral and maxillofacial fractures	Excluded isolated dental trauma	117 males (88.7%), 15 females (11.4%), age range 5-70 years, mean age 28.32 years	Mandibulo-maxillary fixation (MMF) for most cases, open reduction for some	Not reported	Not reported	Managed with antibiotics; 2 readmissions for debridement and fixation	Age, gender, cause of fracture	Mandibular and mid-facial fractures
Outcome of Comminuted Mandibular Fracture Repair Using an Intraoral Approach for Osteosynthesis	Jan Samuel Schenkel, Joachim Obwegeser, Wolfgang Zemann, Claudio Rostetter, Rahul Tandon, Philipp Metzler	2014	Retrospective cohort study	45	At Least 12 Months	Comminuted mandibular fractures, treatment with ORIF via intraoral approach, sufficient radiological and clinical documentation	N/A	28 males, 17 females; age range 13-75 years (mean 36 years)	ORIF using intraoral approach	Yes	Mandibulomaxillary fixation (MMF)	Excellent results in 84% of patients, postoperative complications in 16%	Nicotine, drug, alcohol abuse	Comminuted mandibular fractures (≥4 bone fragments)
Outcomes of prophylactic antibiotics following surgery for zygomatic bone fractures	Greg J. Knepil, Richard A. Loukota	2010	Prospective audit study	134	30 Days	Patients undergoing surgery for isolated zygomatic complex or zygomatic arch fractures	Coronal flap, other injuries necessitating antibiotics, orbital floor repair, non-operatively managed fractures	Average age: 34 years, range: 14-81 years	Reduction of zygomatic arch, reduction of zygomatic complex without miniplate fixation, reduction with miniplate fixation excluding/includuing zygomatico-maxillary buttress	Cefuroxime, Augmentin, Co-fluampicillin, with or without Metronidazole	Not reported	Resolved with therapeutic antibiotics, no plate removal	Age, surgical approach	Fractures of the zygomatic bone
Postoperative Antibiotic Prophylaxis in Mandibular Fractures: A Preliminary Randomized, Double-Blind, and Placebo-Controlled Clinical Study	A. Omar Abubaker, Michael K. Rollert	2001	Randomized, double-blind, placebo-controlled clinical study	30	6 Weeks	Uncomplicated mandibular fractures	Comminuted fractures, infection at presentation, gunshot wounds, associated systemic or midface injuries, immunocompromised, penicillin allergy, noncompliance with medication	Age: 18-65 years, Gender: 27 males, 3 females	ORIF , closed reduction and maxillomandibular fixation (CRMMF)	Yes, penicillin G preoperatively and intraoperatively, penicillin VK postoperatively (Group 1)	Not reported	Successful treatment with local incision, drainage, antibiotics	N/A	Mandibular fractures: angle, body, parasymphysis, subcondylar
Postoperative Complications Associated With Different Fixation Methods of Isolated Mandibular Angle Fractures	Rafael Ferreira e Costa, Marina Reis Oliveira, Marisa Aparecida Cabrini Gabrielli, Valfrido Antônio Pereira-Filho, Eduardo Hochuli Vieira	2018	Retrospective cohort study	19	3 Months	Isolated mandibular angle fractures	Multiple or comminuted fractures, atrophic jaw fractures, pediatric fractures, inveterate smokers, chronic alcoholics, diabetics, patients with systemic comorbidities	All male, mean age 27 years	Fixation with one 2.0 mm system plate and one 2.4 mm system plate, or two 2.0 mm system plates, or one 2.0 mm monocortical plate (Champy's method)	Not reported	Not reported	22.22% dehiscence, 22.22% trismus, 11.11% bone spicules	Physical aggression, automobile accidents, sports accidents	Mandibular angle fractures
Postoperative Maxillomandibular Fixation After Open Reduction of Mandible Fractures	Masoud Saman, Sameep Kadakia, Yadranko Ducic	2014	Retrospective Review	311	Minimum Of 6 Weeks	Dentate patients with noncomminuted symphyseal, parasymphyseal, or angle fractures of the mandible treated with ORIF	Edentulous patients, gunshot wounds, atrophic fractures requiring grafting, comminuted fractures, infected or defective mandible fractures, concomitant midfacial fractures, fractures with severe soft tissue loss, displaced condylar fractures	Mean age: 34.8 years (men), 27.4 years (women); Gender: 243 men, 68 women	Open reduction–internal fixation with or without postoperative maxillomandibular fixation (MMF)	Intravenous dexamethasone and cephazolin (clindamycin if penicillin allergic) intraoperatively; oral clindamycin postoperatively for 7-10 days	Not reported	No statistically significant difference in wound dehiscence, infection, plate removal, nonunion, malunion, or malocclusion between groups with and without postoperative MMF	MMF	Symphyseal (32.4%), parasymphyseal (27.1%), angle (40.4%)
Rational for Maxillofacial Fracture Plate Removal	Sadiq Ali, Muhammad Afzal Khan, Shahbaz Khan, Ashfaq ur Rahim, Umer Hussain, Muhammad Nauman, Zahid Iqbal	2021	Retrospective study	139	3 Years	Patients treated for maxillofacial fractures with ORIF	N/A	Male: 128 (92%), Female: 11 (8%), Age Range: 21-63 years (mean age 28 years)	ORIF with osteosynthesis plates	Not reported	Plate removal when symptomatic	Removal of symptomatic plates	Infection, sensitivity, palpability, fracture due to re-trauma, cancer phobia	Mandible (most common location), zygoma, maxilla
Reasons for miniplate removal following maxillofacial trauma: A 4-year study	George Rallis, Constantinos Mourouzis, Veronika Papakosta, George Papanastasiou, Nicholas Zachariades	2006	Prospective Cohort	280	12 Months	N/A	N/A	Age range: 17-75, mean: 32	Miniplate fixation following trauma	Yes (type not specified)	Not reported	Infection resolved after removal	Removal site affecting plate fate	Mandibular, midface
Removal of bone plates in patients with maxillofacial trauma: a retrospective study	Abdulaziz A. Bakathir, Manjunath V. Margasahayam, Mohammed I. Al-Ismaily	2008	Retrospective cohort study	109	5 Years	Patients with facial bone fractures treated with ORIF	N/A	79 males (73.4%), 30 females (26.6%), mean age 17.8 years (range 3-55)	ORIF using titanium bone plates and screws	Prophylactic antibiotics on admission	Not reported	Infection (25%), pain (9.2%), failure of fixation device, patient demand, exposure, prosthetic rehabilitation, palpability, other reasons	Age, trauma cause, fracture location	Facial bone fractures
Risk Factors for Development of Infection in Patients with Mandibular Fractures Located in the Tooth-Bearing Area	Vladislav O. Malanchuk, Andrey V. Kopchak	2007	Retrospective study	789	1999-2003	Patients with mandibular fractures located in the tooth-bearing area	N/A	Age: 16-80 years, Gender: 84% males	Open (18.8%) or closed reduction, use of titanium miniplates for unstable fractures	Yes, penicillin, lincosamide (clindamycin)	Physiotherapy (26% of patients)	Infections led to complications such as non-union and malunion of the mandible	Delayed medical care, preexisting medical disorders, comminuted fractures, angular location of the fracture, type of antibiotic	Mandibular fractures in the tooth-bearing area
Surgical treatment on displaced and dislocated sagittal fractures of the mandibular condyle	Jie Jing, Yu Han, Yu Song, Yingbiao Wan	2011	Case Series	24	7-24 Months (Mean 14 Months)	Displaced or dislocated SFMCs, TMJ dysfunction, displacement or dislocation on radiologic findings	Non-displaced/non-dislocated SFMCs	18 males, 6 females; age range 17-40 (mean 29 years)	ORIF using microplates and screws	Not reported	Elastic intermaxillary fixation, liquid diet, gape exercises	Good postoperative occlusion in 22 patients (92%), slight open bite in 2 patients (8%)	N/A	Type M (7%), Type C (68%), Type L (25%)
The correlation between periodontal health status and susceptibility to infections associated with craniomaxillofacial osteosynthesis plates	Yahya Açil, Marie-Annett Heitzer, Aydin Gülses, Hendrik Naujokat, Rainer Podschun, Jörg Wiltfang, Christian Flörke	2017	Cohort study	32	4 Months	18-80 years old, ≥8 natural teeth, PSI Code ≥2	<8 natural teeth, acute systemic diseases, antibiotic intake in the last 4 weeks, acute-chronic inflammatory diseases, immunosuppressive therapy, radiotherapy to the head and neck region	Median age: 35.3 years, 25 males (78.1%), 7 females (21.9%)	Removal of osteosynthesis plates	Not reported	Not reported	Higher incidence of infections in periodontitis group (p<0.001)	Periodontal disease, smoking history	N/A
The frontal sinus: a culprit or a victim? A review of 40 cases	Karim EL KHATIB, Alain DANINO, Gabriel MALKA	2004	Retrospective review	40	6-24 Months	Patients with frontal sinus fractures treated from 1993 to 2001	N/A	32 men, 8 women; average age 34 years	Reconstruction, obliteration, or exclusion of the frontal sinus	Not reported	Not reported	Treatment of complications	N/A	Surgical for 70% of patients
The management of unstable oblique infected mandibular fractures with a 2.3 mm mandibular osteosynthesis reconstruction bone plate	Walid A. Ghanem, Khaled A. Elhayes, Khalid Saad	2011	Retrospective cohort study	32	12 Months	Unstable oblique infected mandibular fractures	N/A	23 males (71.9%), 9 females (28.1%); mean age 33 years (range 22-55)	Open reduction with 2.3 mm osteosynthesis plates	Cefazolin 1 g IV every 8 h or clindamycin 600 mg IV every 8 h	Maxillomandibular fixation (MMF) for some patients	Quick bone generation, precise anatomical alignment, no infection, plate fracture, or exposure	Age, fracture type, fixation method	Mandibular fractures
The Use of Biodegradable Plates and Screws to Stabilize Facial Fractures	R. Bryan Bell, DDS, MD, and Craig S. Kindsfater, DDS	2006	Retrospective study	281	3 Weeks To 3 Years	Patients with facial fractures stabilized with PL bone plates and screws based on mechanism of injury, degree of bony displacement, patient age, fracture pattern/location	Patients with inadequate records or fewer than 3 weeks follow-up	Age: 2-92 years, mean 29.1; Gender: M = 203, F = 62	ORIF using 70/30 poly(L/DL-lactide) plates and screws or titanium plates and screws	Not reported	Local drainage for abscesses, corrective osteotomy for malunion	1 patient with ZMC fracture: abscess; 1 patient with Le Fort I fracture: open bite corrected with osteotomy	Not specified	Le Fort I, II, III; Zygomaticomaxillary complex; Orbit; Frontal sinus; Mandible
Time to Open Repair of Mandibular Fractures and Associated Complications	Jeffrey James, Thomas Farrell IV, Mark Stevens, Stephen Looney, Alexander Faigen, Jessica Anderson	2020	Retrospective Cohort Study	64	3 Years	Patients treated with open repair of mandibular fractures at Augusta University Medical Center between July 2015 and June 2018	Incomplete records, prisoners, Veterans Affairs Health Care System	Mean age: 36.2 years, Gender: 72% male, Ethnicity: 47% white, 53% nonwhite	Open reduction internal fixation	Yes	Not reported	No significant association between timing of repair and complications	Substance abuse	Subcondylar, body, angle, symphysis, coronoid
Treatment of Severe Mandibular Fractures Using AO Reconstruction Plates	Paolo Scolozzi, MD, DMD; Michel Richter, MD, DMD	2003	Retrospective study	65	1, 3, 6, And 12 Months	Patients with mandibular fractures treated with 2.4-mm AO titanium reconstruction plates	Patients who could not return for follow-up up to 12 months	Mean age: 34.3 years (range 15-80), Gender: 55 males (84.6%), 10 females (15.4%)	Open reduction and internal fixation with 2.4-mm AO titanium reconstruction plates	Yes (amoxicillin 1 g three times per day or amoxicillin with clavulanic acid 1.2 g three times per day intravenously for 3 days post-surgery)	Temporary maxillomandibular fixation (MMF)	50 patients (77%) had successful treatment outcomes without complications; 13 patients (20%) developed minor complications	Low-velocity gunshot injuries	Symphysis (56.9%), body (20%), angle (23.1%)
Treatment and complications of mandibular fractures: A 10-year analysis	Bart van den Bergh, Martijn W. Heymans, Freya Duvekot, Tymour Forouzanfar	2012	Retrospective Study	225	10 Years	Patients with surgically treated mandibular fractures between 2000-2009	Dentoalveolar fractures, panfacial trauma	Mean age: 32.6 years, Gender: 67.1% male	ORIF, intermaxillary fixation, Gunning splints	Yes	Not reported	High complication rate, need for secondary surgical retreatment in some cases	Not explicitly identified	Body, angle, ramus, condyle
Treatment of complex mandibular fractures using titanium mesh	Thomas Schug, Herbert Rodemer, Walter Neupert, Josef Dumbach	2000	Retrospective cohort study	17	6 Months	Complex mandibular fractures (atrophic mandibles, discontinuity defects, comminuted fractures)	N/A	11 females, 6 males; age range 12-92 years; mean age 63 years	Titanium mesh with monocortical screws	Not reported	Autologous iliac crest cancellous bone for bone defects	1 haematoma, 1 hypoaesthesia, 1 transient facial nerve palsy, 1 tooth devitalization	Age, fracture type	Complex mandibular fractures
Treatment of Mandible Fractures Using Resorbable Plates with a Mean of 3 Weeks Maxillomandibular Fixation	David E. Vázquez-Morales, Donita Dyalram-Silverberg, Stewart K. Lazow, Julius R. Berger	2013	Prospective study	34	Minimum 6 Weeks, Average 10 Months	Mandibular fractures requiring ORIF	Infected or comminuted fractures, condylar fractures, tumors, osteomyelitis, poor MMF tolerance, immunocompromised patients	Age: 16-80 years, Gender: 32 males, 2 females	Open reduction with 2.5-mm resorbable plates (Inion CPS)	Yes, 48-hour perioperative IV antibiotics, 7-day oral antibiotics (clindamycin or penicillin)	Maxillomandibular fixation (MMF) for an average of 20.8 days	Successful bone healing in all cases, no reoperation or readmission needed	Soft tissue infections, plate dehiscence, malocclusion	Various types of mandibular fractures
Use of Rectangular Grid Miniplates for Fracture Fixation at the Mandibular Angle	Eduardo Hochuli-Vieira, Thi Khanh Linh Ha, Valfrido Antonio Pereira-Filho, Constantin Alexander Landes	2011	Retrospective study	45	6 Months	Simple mandibular angle fractures with a maximum of 1 cm of displacement	N/A	Mean age: 29 years (range 15-64), 7 females (15.55%), 38 males (84.45%)	Rectangular grid miniplate with monocortical screws	Cephalothin 1 g IV (4 times/day for 2 days) and cephalexin 500 mg orally (4 times/day for 7 days) or clindamycin for penicillin-allergic patients	Intermaxillary fixation	One required hardware replacement; the other required screw removal	Age, presence of other mandibular fractures	Mandibular angle fractures
Variations in the retromandibular approach to the condyle-transparotid versus anteroparotid transmasseteric – a prospective clinical comparative study	P.N. Ramaraj, V. Patil, R. Singh, A. George, G. Vijayalakshmi, M. Sharma	2020	Prospective comparative study	30	6 Months	Condylar fractures indicated for ORIF with clinical and radiographic confirmation	Patients <18 years, fractures with no occlusal derangement amenable to closed reduction, medical conditions complicating postoperative care	Mean age: 37 years (range 16-62); 21 males (3 bilateral fractures), 5 females (1 bilateral fracture)	ORIF using retromandibular transparotid (Group A) or anteroparotid transmasseteric (Group B) approaches	Not reported	Not reported	Parotid fistula in 2 patients (Group A), transient facial nerve weakness in 3 patients (Group A)	Surgical approach, surgical time, nerve proximity	Condylar fractures
