# Supplementary material for: A Systematic Review and Meta-Analysis of Fracture-Related Infections in Maxillofacial Trauma: Incidence, Risk Factors, and Management Strategies
Source: J Clin Med. 2025 Feb 17;14(4):1332. doi: 10.3390/jcm14041332 (PMC11856410; doi:10.3390/jcm14041332)
Supplement: Supplementary file 1 [file jcm-14-01332-s001.zip › jcm-3458855-supplementary/Suppl Table S3 Risk of bias.xlsx]

## Sheet: Sheet1
Title	Authors	Year of Publication	Clearly Stated Aim (0/1/2)	Inclusion of Consecutive Patients (0/1/2)	Prospective Collection of Data (0/1/2)	Endpoints Appropriate to Aim (0/1/2)	Unbiased Assessment (0/1/2)	Follow-up Period (0/1/2)	Loss to Follow Up (0/1/2)	Prospective Calculation of Size (0/1/2)	Adequate Control Group (0/1/2)	Contemporary Groups (0/1/2)	Baseline Equivalence (0/1/2)	Adequate Statistical Analyses (0/1/2)	Total MINORS Score	The Newcastle-Ottawa Scale (NOS) for assessing the quality of nonrandomised studies	AHRQ
A Comparative Analysis of Outcome of Open Reduction and Internal Fixation of Mandibular Fracture With or Without Intermaxillary Fixation	Sadiq Ali, Ashfaq-ur-Rahim, Muhammad Nauman, Tannaza Qayyum, Urooj Kirmani, Abdullah Khan	2021	2	2	1	2	1	2	2	1	N/A	N/A	N/A		16	7	Good
A comparative analysis of the efficacy of cortical screws as lag screws and miniplates for internal fixation of mandibular symphyseal region fractures: a randomized prospective study	A. Agnihotri, S. Prabhu, S. Thomas	2014	2	2	2	2	2	2	2	0	2	2	2	2	22	9	Good
A comparative study of intermaxillary fixation screws and noncompression miniplates in the treatment of mandibular fractures: a prospective clinical study	Osasuyi Anslem, Okoturo Eyituoyo, Ogunbanjo V. Olabode, Olaitan A. Ademola, Ayodele O. Adesina	2017	2	1	2	2	1	2	2	1	2	2	2		22	9	Good
A Modified Preauricular Approach for Treating Intracapsular Condylar Fractures to Prevent Facial Nerve Injury: The Supratemporalis Approach	Hui Li, Gang Zhang, Junhui Cui, Weilong Liu, Dilnu Dilxat, Lei Liu	2016	2	2	2	2	2	2	2	0	2	2	2	2	24	9	Good
A retrospective study of mandibular fracture in a 40-month period	F. P. de Matos, M. F. M. Arnez, C. E. Sverzut, A. E. Trivellato	2010	2	1	1	2	2	2	2	1	N/A	N/A	N/A	1	14	5	Fair
Analysis of 115 Mandibular Angle Fractures	Aleysson O. Paza, Allan Abuabara, Luis A. Passeri	2008	2	0	2	0	2	2	0	N/A	N/A	N/A	N/A		10	5	Fair
Analysis of 158 frontal sinus fractures: current surgical management and complications	Giovanni Gerbino, Fabio Roccia, Arnaldo Benech, Claudio Caldarelli	2000	2	1	0	2	2	2	1	0	N/A	N/A	N/A	2	16	5	Fair
Antibiotic Duration and Outcome Complications for Surgical Site Infection Prevention in Traumatic Mandible Fracture	Savo Bou Zein Eddine, MD, Kaitlin CoopereJohnson, PharmD, Forrest Ericksen, BS, Carolyn C. Brookes, DMD, MD, William J. Peppard, PharmD, BCPS, FCCM, Sara L. Revolinski, PharmD, BCPS, Thomas W. Carver, MD	2020	2	2	1	2	1	2	2	0	2	2	2	2	22	7	Good
Are open mandibular fractures still an emergency?	H. Zrounba, R. Hoarau, D. Zweifel, E. Lanthemann, M. Broome	2015	2	2	1	2	1	2	2	0	2	2	2		24	5	Fair
Asymptomatic or mildly symptomatic COVID-19 patients with craniomaxillofacial injuries have an increased risk of surgical site infection	Poramate Pitak-Arnnop, Chatpong Tangmanee, Chayawee Muangchan, Jean-Paul Meningaud, Andreas Neff	2022	2	2	1	2	1	2	2	1	N/A	N/A	N/A		16	9	Good
Comparison of ceftriaxone with penicillin for antibiotic prophylaxis for compound mandible fractures	James M. Heit, Mark R. Stevens, Keith Jeffords	1997	2	2	2	2	1	2	1	0	2	2	2	2	24	6	Fair
Comparison of Intraoral and Extraoral Approaches to Mandibular Angle Fracture Repair	Wayne D. Hsueh, Clyde B. Schechter, I Tien Shaw, Howard D. Stupak	2016	2	1	0	2	0	1	0	0	1	1	1	1	13	7	Good
Comparison of outcome of open reduction and internal fixation versus closed treatment in pediatric mandible fractures	Adity Bansal, Poonam Yadav, Ongkila Bhutia, Ajoy Roychoudhury, Ashu Seith Bhalla	2021	2	2	2	2	1	2	1	0	2	2	2	2	23	8	Good
Comparison of Single Versus Two Non-Compression Miniplates in the Management of Unfavourable Angle Fracture of the Mandible	Anshul Rai, Anuj Jain, Abhay Datarkar	2018	2	2	2	2	2	2	2	2	2	2	2	2	24	7	Good
Comparison of Treatment Outcomes Associated With Early Versus Late Treatment of Mandible Fractures: A Retrospective Chart Review and Analysis	Mario Lucca, Kalpakam Shastri, William McKenzie, James Kraus, Matthew Finkelman, Richard Wein	2010	2	2	2	2	2	2	2	2	2	2	2	2	24	6	Fair
Complications of Mandible Fractures Related to Substance Abuse	Eduardo Serena-Gómez, Luis Augusto Passeri	2008	2	2	2	2	2	2	2	1	2	2	2		24	6	Fair
Complications of Mandibular Fractures in an Urban Teaching Center	Jennifer Lamphier, Vincent Ziccardi, Anthony Ruvo, Malvin Janel	2003	2	2	1	2	0	2	0	0	N/A	N/A	N/A		11	6	Fair
Coronal incision for treating zygomatic complex fractures	Qing-Bin Zhang, Yao-Jun Dong, Zu-Bing Li, Ji-Hong Zhao	2006	2	2	1	2	1	2	1	0	N/A	N/A	N/A	N/A	13	6	Fair
Does the Retromandibular Transparotid Approach Provide Quicker Access to Fracture of Mandibular Subcondyle Compared with the Retromandibular Transmasseteric Anterior Parotid Approach?	Jeetendra Mandal, Ongkila Bhutia, Ajoy Roychoudhury, Rahul Yadav, Manoj Adhikari, Ganesh Chaudhary	2021	2	2	2	2	2	2	2	2	2	2	2	2	24	9	Good
Efficacy of Iliac Crest vs. Medpor in Orbital Floor Reconstruction	Hari Ram, R. K. Singh, Shadab Mohammad, Anup Kumar Gupta	2010	2	2	1	2	1	2	2	0	2	2	2		24	9	Good
Endoscopic-assisted intraoral approach for osteosynthesis of mandibular subcondylar fractures	Chon Thanh Ho Nguyen, Phuong Hoai Lam	2022	2	2	2	2	2	2	2	0	2	2	2	2	24	6	Fair
Epidemiological analysis of maxillofacial fractures in Brazil: A 5-year prospective study	Bernardo Ferreira Brasileiro, Luis Augusto Passeri	2006	2	2	2	2	2	2	2	0	N/A	N/A	N/A	2	16	3	Poor
Epidemiology and Management of Maxillofacial Fractures in an Australian Trauma Centre	Miguel S. Cabalag, Jason Wasiak, Nadine E. Andrew, Jason Tang, Julia C. Kirby, David J. Morgan	2014	2	2	0	2	1	1	0	0	0	0	0	2	10	6	Fair
Etiology, distribution, treatment modalities and complications of maxillofacial fractures	Nathalie Pham-Dang, Isabelle Barthélémy, Thierry Orliaguet, Alain Artola, Jean-Michel Mondié, Radhouane Dallel	2014	2	2	0	2	2	2	2	0	N/A	N/A	N/A	2	14	7	Fair
Evaluating the July Effect in Oral and Maxillofacial Surgery: Part I—Mandibular Fractures	Hossein E. Jazayeri, Thomas Xu, Nima Khavanin, Amir H. Dorafshar, Zachary S. Peacock	2020	2	2	2	2	2	2	2	1	2	2	2	2	23	7	Good
Evaluation of efficacy of post-operative antibiotic prophylaxis in mandibular fractures	Atiq Ur Rahman, Maria Noor, Yaser Ishaq, Tooba Saeed, Saadia Manzar, Ali Farooq	2022	2	2	2	2	1	2	2	0	2	2	2	2	23	8	Good
Evaluation of surgical treatment in mandibular condyle fractures	Aleš Vesnaver, Uroš Ahčan, Janez Rozman	2012	2	2	2	2	1	2	1	0	2	2	2	2	24	8	Good
Facial Nerve Injury and Other Complications Following Retromandibular Subparotid Approach for the Management of Condylar Fractures	Stéphane Bruneau, MD, Delphine S. Courvoisier, PhD, Paolo Scolozzi, MD, DMD	2018	2	2	0	2	1	2	2	0	N/A	N/A	N/A	1	15	6	Fair
Factors Associated with Long-Term Complications after Repair of Mandibular Fractures	Andrea Marie Furr, John M. Schweinfurth, Warren L. May	2006	2	2	0	2	1	2	1	0	2	2	1	2	21	6	Fair
Five-Year Retrospective Study of Mandibular Fractures in Freiburg, Germany: Incidence, Etiology, Treatment, and Complications	Kai-Hendrik Bormann, Sarah Wild, Nils-Claudius Gellrich, Horst Kokemüller, Constantin Stühmer, Rainer Schmelzeisen, Ralf Schön	2009	2	2	1	2	1	2	2	1	N/A	N/A	N/A	2	18	3	Poor
Incidence, aetiology, treatment outcome and complications of maxillofacial fractures. A retrospective study from Northern Greece	Athanassios Kyrgidis, Georgios Koloutsos, Argyro Kommata, Nikolaos Lazarides, Konstantinos Antoniades	2013	2	2	0	2	2	2	2	0	N/A	N/A	N/A	2	14	4	Poor
Infection following treatment of mandible fractures: the role of immunosuppression and polysubstance abuse	Figen Cizmeci Senel, Gregory S. Jessen, Maico D. Melo, George Obeid	2007	2	2	2	2	1	2	1	0	N/A	N/A	N/A	1	15	5	Fair
Infections Associated With Locking Reconstruction Plates: A Retrospective Review	David Kirkpatrick, Rahul Gandhi, Joseph E. Van Sickels	2003	2	2	2	2	2	2	2	2	2	2	2	2	24	5	Fair
Internal Fixation of Mandibular Angle Fractures: A Comparison of 2 Techniques	Mehra, Pushkar; Murad, Haitham	2008	2	2	2	2	1	2	2	0	2	2	2	2	23	7	Good
Is Preoperative Serum Albumin Predictive of Adverse Surgical Outcomes in Maxillofacial Fracture Repair?	Cameron C. Lee, Tim T. Wang, William P. Hunter, Zachary S. Peacock	2022	2	2	2	2	2	2	2	2	N/A	N/A	N/A	2	16	7	Good
Limited Efficacy of Empiric Antibiotics for Pediatric Facial Fractures	Jacqueline Tucker, BS, Dana Goldenberg, BA, Cameron Brandon, MD, Tonya S. King, PhD, Kasra Ziai, MD, Jessyka G. Lighthall, MD	2023	2	2	2	2	1	2	1	0	N/A	N/A	N/A	2	16	7	Good
Management of atrophic mandibular fractures: An Italian multicentric retrospective study	Giovanni Gerbino, Stefan Cocis, Fabio Roccia, Giorgio Novelli, Gabriele Canzi, Davide Sozzi	2018	2	2	1	2	1	2	2	1	0	N/A	N/A	1	17	6	Fair
Management of mandibular angle fractures through single and two mini-plate fixation systems: Retrospective study of 112 cases	Ouassime Kerdoud, Rachid Aloua, Amine Kaouani, Faiçal Slimani	2021	2	1	0	2	0	1	0	0	1	1	1	1	13	7	Good
Management of Maxillofacial Injuries in the Iran-Iraq War	Fahimeh Akhlaghi, Fariborz Aframian-Farnad	1997	2	2	1	2	1	1	1	0	N/A	N/A	N/A	1	14	3	Poor
Management of tripod fractures (zygomaticomaxillary complex) 1 point and 2 point fixations: A 5-year review	K. Balakrishnan, Vijay Ebenezer, Abu Dakir, Saravana Kumar, D. Prakash	2015	2	2	2	2	1	2	1	0	N/A	N/A	N/A	2	16	5	Fair
Mandibular fractures in a group of Brazilian subjects under 18 years of age: A epidemiological analysis	J.L. Muñante-Cárdenas, L. Asprino, M. De Moraes, J.R. Albergaria-Barbosa, R.W.F. Moreira	2010		2	1	0	2	1	2	1	0	0	1	2	14	5	Fair
Mandibular fractures – what a difference 30 years has made	Chris Singleton, Sankar Manchella, Alf Nastri, Patrishia Bordbar	2022	2	2	0	2	1	2	1	0	2	2	1	2	21	5	Fair
Mandibular fractures in Townsville, Australia: incidence, aetiology and treatment using the 2.0 AO/ASIF miniplate system	R. Schön, S.I.L. Roveda, B. Carter	2001	2	2	0	2	1	2	1	0	2	2	1	2	21	5	Fair
Maxillofacial fractures in Southern Bulgaria – A retrospective study of 1706 cases	Angel BAKARDJIEV, Petia PECHALOVA	2007	Further research recommended on preventive measures for maxillofacial fractures	2	2	1	2	0	2	0	0	N/A	N/A	N/A	9	4	Poor
Maxillofacial Fractures Surgically Managed at Aalesund Hospital between 2002 and 2009	Espen Helgeland, Ida Marie Dahle, Jan Inge Leira, Lado Lako Loro	2015	2	0	2	2	0	0	0	N/A	N/A	N/A		2	10	4	Fair
Maxillofacial Trauma in Al Madina Region of Saudi Arabia: A 5-Year Retrospective Study	Abdul Ghassour Rabi, Sameer M Khateery	2002	2	2	0	2	2	2	2	0	N/A	N/A	N/A	2	14	3	Poor
Miniplate osteosynthesis for mandibular angle fractures – A retrospective comparative study of 3 concepts in a temporal cohort	Martin Strasz, Rainer Wolschner, Christian Schopper, Wolfgang Paul Pöschl, Christos Perisanidis, Felix Wick, Rudolf Seemann	2016	2	2	1	2	1	2	2	0	2	2	2		24	7	Good
Nine Years of Retrospective Study of Mandibular Fractures in Semi-urban Teaching Hospital, Shimla, Himachal Pradesh, India	Narotam K. Ghezta, Yogesh Bhardwaj, Rangila Ram, Monika Parmar, Rowena N. Basi, Pooja Thakur	2023	2	2	0	2	1	2	1	0	2	2	1	2	21	5	Fair
No Need to Routinely Remove Titanium Implants for Maxillofacial Fractures	Yongchun Yu, Weilong Liu, Jinlong Chen, Li Quan, Xiaohui Zheng, Lei Liu	2019	2	2	1	2	1	2	2	1	2	2	2		24	7	Good
One- or two-plate fixation of mandibular angle fractures?	H.P. Schierle, R. Schmelzeisen, B. Rahn, C. Pytlik	1997	2	2	2	2	1	2	1	0	2	2	2	2	24	5	Fair
Oral maxillofacial fractures seen at a Ugandan tertiary hospital: A six-month prospective study	Adriane Kamulegeya, Francis Lakor, Kate Kabenge	2009	2	2	2	2	1	2	1	0	N/A	N/A	N/A	1	15	6	Good
Outcome of Comminuted Mandibular Fracture Repair Using an Intraoral Approach for Osteosynthesis	Jan Samuel Schenkel, Joachim Obwegeser, Wolfgang Zemann, Claudio Rostetter, Rahul Tandon, Philipp Metzler	2014	2	1	0	2	1	2	2	0	N/A	N/A	N/A		10	4	Poor
Outcomes of prophylactic antibiotics following surgery for zygomatic bone fractures	Greg J. Knepil, Richard A. Loukota	2010	2	2	2	2	1	2	1	0	N/A	N/A	N/A	1	15	6	Fair
Postoperative Antibiotic Prophylaxis in Mandibular Fractures: A Preliminary Randomized, Double-Blind, and Placebo-Controlled Clinical Study	A. Omar Abubaker, Michael K. Rollert	2001	2	2	2	2	2	2	2	2	2	2	2	2	24	7	Good
Postoperative Complications Associated With Different Fixation Methods of Isolated Mandibular Angle Fractures	Rafael Ferreira e Costa, Marina Reis Oliveira, Marisa Aparecida Cabrini Gabrielli, Valfrido Antônio Pereira-Filho, Eduardo Hochuli Vieira	2018	2	2	2	2	1	2	1	0	N/A	N/A	N/A	2	16	5	Fair
Postoperative Maxillomandibular Fixation After Open Reduction of Mandible Fractures	Masoud Saman, Sameep Kadakia, Yadranko Ducic	2014	2	2	0	2	2	2	2	0	N/A	N/A	N/A	2	14	7	Good
Rational for Maxillofacial Fracture Plate Removal	Sadiq Ali, Muhammad Afzal Khan, Shahbaz Khan, Ashfaq ur Rahim, Umer Hussain, Muhammad Nauman, Zahid Iqbal	2021	2	2	0	2	1	2	2	0	N/A	N/A	N/A	2	13	7	Good
Reasons for miniplate removal following maxillofacial trauma: A 4-year study	George Rallis, Constantinos Mourouzis, Veronika Papakosta, George Papanastasiou, Nicholas Zachariades	2006	2	2	2	2	2	2	2	N/A	N/A	N/A	N/A	2	16	6	Fair
Removal of bone plates in patients with maxillofacial trauma: a retrospective study	Abdulaziz A. Bakathir, Manjunath V. Margasahayam, Mohammed I. Al-Ismaily	2008	2	2	1	2	1	2	1	0	N/A	N/A	N/A	1	14	4	Poor
Risk Factors for Development of Infection in Patients with Mandibular Fractures Located in the Tooth-Bearing Area	Vladislav O. Malanchuk, Andrey V. Kopchak	2007	2	2	2	2	2	2	2	2	N/A	N/A	N/A	2	20	6	Good
Surgical treatment on displaced and dislocated sagittal fractures of the mandibular condyle	Jie Jing, Yu Han, Yu Song, Yingbiao Wan	2011	2	1	2	2	1	2	2	1	N/A	N/A	N/A		12	5	Fair
The correlation between periodontal health status and susceptibility to infections associated with craniomaxillofacial osteosynthesis plates	Yahya Açil, Marie-Annett Heitzer, Aydin Gülses, Hendrik Naujokat, Rainer Podschun, Jörg Wiltfang, Christian Flörke	2017	2	2	1	2	1	2	1	0	N/A	N/A	N/A	2	15	7	Good
The frontal sinus: a culprit or a victim? A review of 40 cases	Karim EL KHATIB, Alain DANINO, Gabriel MALKA	2004	2	2	1	2	1	2	1	0	N/A	N/A	N/A	N/A	11	4	Fair
The management of unstable oblique infected mandibular fractures with a 2.3 mm mandibular osteosynthesis reconstruction bone plate	Walid A. Ghanem, Khaled A. Elhayes, Khalid Saad	2011	2	2	2	2	1	2	1	0	N/A	N/A	N/A	1	15	6	Fair
The Use of Biodegradable Plates and Screws to Stabilize Facial Fractures	R. Bryan Bell, DDS, MD, and Craig S. Kindsfater, DDS	2006	2	2	0	2	0	2	2	0	0	0	0	0	10	4	Poor
Time to Open Repair of Mandibular Fractures and Associated Complications	Jeffrey James, Thomas Farrell IV, Mark Stevens, Stephen Looney, Alexander Faigen, Jessica Anderson	2020	2	2	0	2	1	2	1	0	2	2	1	2	21	5	Fair
Treatment of Severe Mandibular Fractures Using AO Reconstruction Plates	Paolo Scolozzi, MD, DMD; Michel Richter, MD, DMD	2003	2	2	0	2	1	2	1	0	0	0	0	0	10	6	Poor
Treatment and complications of mandibular fractures: A 10-year analysis	Bart van den Bergh, Martijn W. Heymans, Freya Duvekot, Tymour Forouzanfar	2012	2	2	0	2	1	2	1	0	2	2	1	2	21	6	Poor
Treatment of complex mandibular fractures using titanium mesh	Thomas Schug, Herbert Rodemer, Walter Neupert, Josef Dumbach	2000	2	2	2	2	1	2	1	0	N/A	N/A	N/A	1	15	3	Fair
Treatment of Mandible Fractures Using Resorbable Plates with a Mean of 3 Weeks Maxillomandibular Fixation	David E. Vázquez-Morales, Donita Dyalram-Silverberg, Stewart K. Lazow, Julius R. Berger	2013	2	2	2	2	2	2	2	2	N/A	N/A	N/A	2	20	5	Fair
Use of Rectangular Grid Miniplates for Fracture Fixation at the Mandibular Angle	Eduardo Hochuli-Vieira, Thi Khanh Linh Ha, Valfrido Antonio Pereira-Filho, Constantin Alexander Landes	2011	2	2	1	2	1	2	1	0	N/A	N/A	N/A	1	14	5	Fair
Variations in the retromandibular approach to the condyle-transparotid versus anteroparotid transmasseteric – a prospective clinical comparative study	P.N. Ramaraj, V. Patil, R. Singh, A. George, G. Vijayalakshmi, M. Sharma	2020	2	2	2	2	2	2	2	0	N/A	N/A	N/A	2	16	6	Fair
